# Supplementary material for: Genetics of spot blotch resistance in bread wheat (Triticum aestivum L.) using five models for GWAS
Source: Front Plant Sci. 2023 Jan 18;13:1036064. doi: 10.3389/fpls.2022.1036064 (PMC9891466; doi:10.3389/fpls.2022.1036064)
Supplement: Supplementary file 13 [file Table_1.xlsx]

## Sheet: Sheet1
	Name of genotype	Plant Accession No.	Location		Name of genotype	Plant Accession No.	Location
	SSTX1	6171237	ZIMBABWE		SSTX153	6171413	MEXICO
	SSTX2	6171240	IRAN		SSTX154	6171414	MEXICO
	SSTX3	6171241	NA		SSTX155	6171415	MEXICO
	SSTX4	6171242	MEXICO		SSTX156	6171416	MEXICO
	SSTX5	6171243	NA		SSTX157	6171417	MEXICO
	SSTX6	6171244	AFGHANISTAN		SSTX158	6171418	MEXICO
	SSTX7	6171245	AFGHANISTAN		SSTX159	6171419	MEXICO
	SSTX8	6171246	AFGHANISTAN		SSTX160	6171420	MEXICO
	SSTX9	6171247	AFGHANISTAN		SSTX161	6171421	MEXICO
	SSTX10	6171248	AFGHANISTAN		SSTX162	6171371	NA
	SSTX11	6171249	AFGHANISTAN		SSTX163	6171423	NA
	SSTX12	6171250	AFGHANISTAN		SSTX164	6171424	NA
	SSTX13	6171252	AFGHANISTAN		SSTX165	6171425	NA
	SSTX14	6171253	AFGHANISTAN		SSTX166	6171426	MEXICO
	SSTX15	6171254	AFGHANISTAN		SSTX167	6171427	MEXICO
	SSTX16	6171255	AFGHANISTAN		SSTX168	6171428	MEXICO
	SSTX17	6171256	AFGHANISTAN		SSTX169	6171429	MEXICO
	SSTX18	6171257	AFGHANISTAN		SSTX170	6171339	MEXICO
	SSTX19	6171259	PHILIPPINES		SSTX171	6171431	MEXICO
	SSTX20	6171260	RUSSIA		SSTX172	6171432	MEXICO
	SSTX21	6171261	PAKISTAN		SSTX173	6171433	TURKEY
	SSTX22	6171262	PAKISTAN		SSTX174	6171434	MEXICO
	SSTX23	6171263	PAKISTAN		SSTX175	6171435	MEXICO
	SSTX24	6171264	NA		SSTX176	6171436	MEXICO
	SSTX25	6171265	PAKISTAN		SSTX177	6171437	MEXICO
	SSTX26	6171266	PAKISTAN		SSTX178	6171441	MEXICO
	SSTX27	6171267	PAKISTAN		SSTX179	6171438	MEXICO
	SSTX28	6171269	PAKISTAN		SSTX180	6171442	MEXICO
	SSTX29	6171270	PAKISTAN		SSTX181	6171444	CHILE
	SSTX30	6171271	PAKISTAN		SSTX182	6171388	MEXICO
	SSTX31	6171272	NA		SSTX183	6171443	MEXICO
	SSTX32	6171273	PAKISTAN		SSTX184	6171445	MEXICO
	SSTX33	6171274	NA		SSTX185	6171446	MEXICO
	SSTX34	6171275	NA		SSTX186	6171447	MEXICO
	SSTX35	6171276	PAKISTAN		SSTX187	6171448	MEXICO
	SSTX36	6171277	CHINA		SSTX188	6171340	MEXICO
	SSTX37	6171278	SAUDI ARABIA		SSTX189	6171449	NA
	SSTX38	6171279	CHINA		SSTX190	6171450	MEXICO
	SSTX39	6171280	CHINA		SSTX191	6171451	MEXICO
	SSTX40	6171281	CHINA		SSTX192	6171439	MEXICO
	SSTX41	6171282	CHINA		SSTX193	6171452	MEXICO
	SSTX42	6171283	CHINA		SSTX194	6171453	MEXICO
	SSTX43	6171284	NA		SSTX195	6171454	MEXICO
	SSTX44	6171286	CHINA		SSTX196	6171455	MEXICO
	SSTX45	6171288	NA		SSTX197	6171456	MEXICO
	SSTX46	6171289	IRAN		SSTX198	6171457	MEXICO
	SSTX47	6171290	IRAN		SSTX199	6171458	MEXICO
	SSTX48	6171291	INDIA		SSTX200	6171459	MEXICO
	SSTX49	6171292	CHINA		SSTX201	6171460	MEXICO
	SSTX50	6171293	NA		SSTX202	6171461	MEXICO
	SSTX51	6171294	NA		SSTX203	6171462	MEXICO
	SSTX52	6171295	INDIA		SSTX204	6171463	MEXICO
	SSTX53	6171296	NA		SSTX205	6171464	MEXICO
	SSTX54	6171297	ALGERIA		SSTX206	6171465	MEXICO
	SSTX55	6171299	NA		SSTX207	6171467	MEXICO
	SSTX56	6171301	PORTUGAL		SSTX208	6171468	MEXICO
	SSTX57	6171302	PORTUGAL		SSTX209	6171469	MEXICO
	SSTX58	6171303	NA		SSTX210	6171470	MEXICO
	SSTX59	6171304	RUSSIA		SSTX211	6171470	MEXICO
	SSTX60	6171305	INDIA		SSTX212	6171471	MEXICO
	SSTX61	6171306	RUSSIA		SSTX213	6171471	MEXICO
	SSTX62	6171307	NA		SSTX214	6171471	MEXICO
	SSTX63	6171308	CHINA		SSTX215	6171472	MEXICO
	SSTX64	6171309	CHINA		SSTX216	6171472	MEXICO
	SSTX65	6171310	NA		SSTX217	6171473	MEXICO
	SSTX66	6171311	NA		SSTX218	6171474	MEXICO
	SSTX67	6171312	MEXICO		SSTX219	6171474	MEXICO
	SSTX68	6171314	CHINA		SSTX220	6171475	MEXICO
	SSTX69	6171315	CHINA		SSTX221	6171476	MEXICO
	SSTX70	6171316	CHINA		SSTX222	6171477	MEXICO
	SSTX71	6171317	CHINA		SSTX223	6171478	MEXICO
	SSTX72	6171318	CHINA		SSTX224	6171479	MEXICO
	SSTX73	6171319	CHINA		SSTX225	6171480	MEXICO
	SSTX74	6171320	CHINA		SSTX226	6171481	MEXICO
	SSTX75	6171322	CHINA		SSTX227	6171481	MEXICO
	SSTX76	6171323	CHINA		SSTX228	6171482	MEXICO
	SSTX77	6171324	MEXICO		SSTX229	6171483	MEXICO
	SSTX78	6171325	NEPAL		SSTX230	6171484	MEXICO
	SSTX79	6171326	AFGHANISTAN		SSTX231	6171484	MEXICO
	SSTX80	6171327	CHILE		SSTX232	6171485	MEXICO
	SSTX81	6171328	CHINA		SSTX233	6171485	MEXICO
	SSTX82	6171329	NA		SSTX234	6171486	MEXICO
	SSTX83	6171330	TURKEY		SSTX235	6171487	MEXICO
	SSTX84	6171335	MEXICO		SSTX236	6171488	MEXICO
	SSTX85	6171336	MEXICO		SSTX237	6171488	MEXICO
	SSTX86	6171337	MEXICO		SSTX238	6171490	MEXICO
	SSTX87	6171341	MEXICO		SSTX239	6171490	MEXICO
	SSTX88	6171342	MEXICO		SSTX240	6171491	MEXICO
	SSTX89	6171343	MEXICO		SSTX241	6171491	MEXICO
	SSTX90	6171344	MEXICO		SSTX242	6171492	MEXICO
	SSTX91	6171345	MEXICO		SSTX243	6171493	MEXICO
	SSTX92	6171346	MEXICO		SSTX244	6171494	MEXICO
	SSTX93	6171348	MEXICO		SSTX245	6171495	MEXICO
	SSTX94	6171349	MEXICO		SSTX246	6171496	MEXICO
	SSTX95	6171350	MEXICO		SSTX247	6171497	MEXICO
	SSTX96	6171351	MEXICO		SSTX248	6171498	MEXICO
	SSTX97	6171352	MEXICO		SSTX249	6171499	MEXICO
	SSTX98	6171353	MEXICO		SSTX250	6171500	MEXICO
	SSTX99	6171354	MEXICO		SSTX251	6171501	MEXICO
	SSTX100	6171355	MEXICO		SSTX252	6171502	MEXICO
	SSTX101	6171356	MEXICO		SSTX253	6171503	MEXICO
	SSTX102	6171357	MEXICO		SSTX254	6171504	MEXICO
	SSTX103	6171358	MEXICO		SSTX255	6171505	MEXICO
	SSTX104	6171359	MEXICO		SSTX256	6171506	MEXICO
	SSTX105	6171360	MEXICO		SSTX257	6171507	MEXICO
	SSTX106	6171361	MEXICO		SSTX258	6171508	MEXICO
	SSTX107	6171362	MEXICO		SSTX259	6171509	MEXICO
	SSTX108	6171363	MEXICO		SSTX260	6171510	MEXICO
	SSTX109	6171364	MEXICO		SSTX261	6171511	MEXICO
	SSTX110	6171366	MEXICO		SSTX262	6171512	MEXICO
	SSTX111	6171367	MEXICO		SSTX263	6171513	MEXICO
	SSTX112	6171369	NA		SSTX264	6171514	MEXICO
	SSTX113	6171372	NA		SSTX265	6171515	MEXICO
	SSTX114	6171373	NA		SSTX266	6171516	PORTUGAL
	SSTX115	6171374	AUSTRALIA		SSTX267	6171517	MEXICO
	SSTX116	6171375	NA		SSTX268	6171519	NA
	SSTX117	6171376	NA		SSTX269	6171520	PORTUGAL
	SSTX118	6171377	NA		SSTX270	6171521	PORTUGAL
	SSTX119	6171379	MEXICO		SSTX271	6171522	GREECE
	SSTX120	6171380	MEXICO		SSTX272	6171523	NA
	SSTX121	6171381	MEXICO		SSTX273	6171524	FRANCE
	SSTX122	6171382	MEXICO		SSTX274	6171525	NA
	SSTX123	6171383	MEXICO		SSTX275	6171526	FINLAND
	SSTX124	6171384	NA		SSTX276	6171527	ISRAEL
	SSTX125	6171385	MEXICO		SSTX277	6171528	NA
	SSTX126	6171386	NA		SSTX278	6171529	LEBANON
	SSTX127	6171387	MEXICO		SSTX279	6171530	PORTUGAL
	SSTX128	6171338	MEXICO		SSTX280	6171531	NA
	SSTX129	6171389	SYRIA		SSTX281	6171532	NA
	SSTX130	6171390	MEXICO		SSTX282	6171533	GREECE
	SSTX131	6171391	MEXICO		SSTX283	6171534	NA
	SSTX132	6171392	MEXICO		SSTX284	6171535	NA
	SSTX133	6171393	MEXICO		SSTX285	6171536	NA
	SSTX134	6171394	MEXICO		SSTX286	6171538	FINLAND
	SSTX135	6171395	MEXICO		SSTX287	6171539	NA
	SSTX136	6171396	MEXICO		SSTX288	6171540	NA
	SSTX137	6171397	MEXICO		SSTX289	6171542	MEXICO
	SSTX138	6171398	MEXICO		SSTX290	6171543	NA
	SSTX139	6171399	RUSSIA		SSTX291	6171545	NA
	SSTX140	6171400	KAZAKHSTAN		SSTX292	6171546	BRAZIL
	SSTX141	6171401	NA		SSTX293	6171547	AUSTRALIA
	SSTX142	6171402	NA		SSTX294	6171548	MEXICO
	SSTX143	6171403	CHINA		SSTX295	6171549	MEXICO
	SSTX144	6171404	CHINA		SSTX296	6171550	MEXICO
	SSTX145	6171405	NA		SSTX297	6171551	MEXICO
	SSTX146	6171406	CANADA		SSTX298	6171552	MEXICO
	SSTX147	6171407	MEXICO		SSTX299	6171553	MEXICO
	SSTX148	6171408	MEXICO		SSTX300	6171440	MEXICO
	SSTX149	6171409	MEXICO		SSTX301	6171554	MEXICO
	SSTX150	6171410	MEXICO		SSTX302	6171555	MEXICO
	SSTX151	6171411	MEXICO		SSTX303	6171556	NA
	SSTX152	6171412	MEXICO
