# Supplementary material for: Genetics of spot blotch resistance in bread wheat (Triticum aestivum L.) using five models for GWAS
Source: Front Plant Sci. 2023 Jan 18;13:1036064. doi: 10.3389/fpls.2022.1036064 (PMC9891466; doi:10.3389/fpls.2022.1036064)
Supplement: Supplementary file 14 [file Table_2.xlsx]

## Sheet: Sheet1
S.N.	SNP	Chromosome	Position	-log10 (P)	maf	Model	S.N.	SNP	Chromosome	Position	-log10 (P)	maf	Model
	BHU 2017-18 (E1)						46	M8720	22	372.324	0.000192422	0.23033	S
1	M6031	22	606.2	5.35943e-05	0.0952145	C/M/F/B	47	M5407	22	265.74	0.000332536	0.123317	S
2	M7254	22	372.4	0.000308987	0.11495	C/M/F/B	48	M9299	8	68.198	0.000712703	0.283795	S
3	M3799	22	331.786	0.000368084	0.0656766	C/M/F/B	49	M2099	22	199.309	0.000785083	0.0530363	S
4	M10876	22	349.93	0.000763019	0.235066	C/M/F/B	50	M3334	19	189.642	0.000819875	0.0609406	S
5	M10592	2	103.998	0.000771965	0.0627063	C/M/F/B	51	M2431	22	365.731	0.000880341	0.0558416	S
6	M2266	1	175.914	0.00083703	0.445545	C/M/F/B	52	M6041	22	245.966	0.000911701	0.242162	S
7	M5103	4	231.7	0.000898266	0.227723	C/M/F/B		BISA 2018-19 (E4)
8	M3208	8	102.99	0.000560511	0.356469	M/F/B	53	M976	22	167.406	5.54265e-05	0.257228	C/M/F/B
9	M6146	22	707.29	0.000704113	0.360264	M/F/B	54	M9772	7	129.226	0.000231712	0.285462	C/M/F/B
10	M3163	22	456.9	0.000797198	0.126749	M/F/B	55	M1654	5	199.532	0.000235773	0.237624	C/M/F/B
11	M9057	22	124.786	0.000799407	0.12302	M/F/B	56	M11870	19	299.974	0.000270198	0.156617	C/M/F/B
12	M11129	5	120.499	0.000838648	0.13368	M/F/B	57	M8026	22	472.68	0.000453365	0.236584	C/M/F/B
13	M7745	22	375.556	0.000875931	0.431749	M/F/B	58	M10198	19	43.9333	0.00061709	0.0575743	C/M/F/B
	BHU 2018-19 (E2)						59	M4359	17	17.678	0.00066646	0.356304	C/M/F/B
14	M10783	22	160.575	0.000201482	0.223531	C/M/F/B	60	M1257	7	75.969	0.000818359	0.0511386	M/F/B
15	M6146	22	707.29	0.000361494	0.360264	C/M/F/B	61	M7731	22	400.529	0.000396272	0.44165	C/M
16	M5576	7	42.242	0.000562758	0.206254	C/M/F/B	62	M490	22	132.531	0.000754983	0.291865	F/B
17	M8330	4	160.855	0.00095089	0.155116	C/M/F/B	63	M3361	22	1615.6	0.000843451	0.191089	M
18	M3519	22	509.106	0.000968239	0.108614	M/F/B	64	M9299	8	68.198	0.000169889	0.283795	S
19	M6031	22	606.2	0.000976989	0.0952145	M/F/B	65	M8933	10	58.583	0.000263795	0.163317	S
20	M7483	8	179.985	0.000980795	0.254092	M/F/B	66	M3611	22	552.224	0.000357479	0.224719	S
21	M6971	22	225.788	0.000657319	0.306403	F/B	67	M3024	22	345.168	0.000560493	0.156518	S
22	M989	22	265.648	0.000740123	0.103713	F/B	68	M11539	22	451.28	0.000671629	0.449554	S
23	M9367	22	375.346	0.00081266	0.123086	F/B	69	M3183	22	281.94	0.000673504	0.24066	S
24	M3949	5	109.783	0.000115803	0.420809	S	70	M3334	19	189.642	0.000804673	0.0609406	S
25	M8025	22	372.68	0.000150643	0.185858	S		BLUP
26	M7364	9	275.424	0.000362524	0.0659736	S	71	M9772	7	129.226	0.000125413	0.285462	C/M/F/B
27	M11607	22	278.355	0.000611272	0.164059	S	72	M10783	22	160.575	0.000182024	0.223531	C/M/F/B
28	M10614	14	244.351	0.000663119	0.0956106	S	73	M7745	22	375.556	0.000288704	0.431749	C/M/F/B
29	M2738	22	139.967	0.000744946	0.488779	S	74	M5019	22	225.986	0.000418288	0.326337	C/M/F/B
30	M9826	19	230.34	0.000901824	0.161551	S	75	M763	1	45.4298	0.000438232	0.462046	C/M/F/B
31	M8412	20	95.219	0.00090269	0.0938779	S	76	M4359	17	17.678	0.000465692	0.356304	C/M/F/B
32	M4698	22	545.583	0.000967847	0.146518	S	77	M9397	22	256.463	0.000526035	0.116386	C/M/F/B
33	M7689	22	168.822	0.000978606	0.113284	S	78	M3226	17	132.993	0.000585072	0.321634	C/M/F/B
	BISA 2017-18 (E3)						79	M7025	21	26.3143	0.000739846	0.0559406	C/M/F/B
34	M9772	7	129.226	0.000115787	0.285462	C/M/F/B	80	M11095	19	260.125	0.000788318	0.0790759	C/M/F/B
35	M976	22	167.406	0.000336109	0.257228	C/M/F/B	81	M11338	22	127.671	0.000906379	0.459703	C/M/F/B
36	M1654	5	199.532	0.000408577	0.237624	C/M/F/B	82	M9792	7	188.009	0.000854132	0.143548	M/F/B
37	M8026	22	472.68	0.000499356	0.236584	C/M/F/B	83	M5811	10	106.707	0.000880095	0.186452	F/B
38	M10198	19	43.9333	0.000414536	0.0575743	M/F/B	84	M6873	9	86.547	0.000739555	0.0692739	F/B
39	M9792	7	188.009	0.000581486	0.143548	M/F/B	85	M11001	22	336.874	0.000880174	0.426518	F/B
40	M12072	22	139.174	0.00065098	0.414851	C/M	86	M1146	22	151.621	0.000389306	0.0773102	S
41	M6055	22	460.735	0.000663618	0.0879373	C/M	87	M11173	22	382.566	0.00054914	0.400083	S
42	M9955	22	536.503	0.000771655	0.126287	F/B	88	M5983	22	247.529	0.000725652	0.370842	S
43	M9629	14	256.292	0.000920601	0.202888	F/B	89	M2869	17	44.1326	0.000762222	0.442376	S
44	M419	8	148.873	0.00090289	0.133647	M	90	M2675	22	1495.88	0.000978841	0.0954125	S
45	M803	11	90.788	0.000462125	0.0742079	M	91	M9100	1	257.681	0.000991021	0.290429	S
