# Supplementary material for: Genetics of spot blotch resistance in bread wheat (Triticum aestivum L.) using five models for GWAS
Source: Front Plant Sci. 2023 Jan 18;13:1036064. doi: 10.3389/fpls.2022.1036064 (PMC9891466; doi:10.3389/fpls.2022.1036064)
Supplement: Supplementary file 15 [file Table_3.xlsx]

## Sheet: Sheet1
S.N.	SNP	Chr	Position	-log10 (P)	maf	Model	S.N.	SNP	Chr	Position	-log10 (P)	maf	Model
	BHU 2017-18 (E1)						51	M8302	22	1044.04	0.000286866	0.0616337	S
1	M11792	22	303.998	0.000246134	0.348878	C/M/F/B	52	M9081	22	191.553	0.000318336	0.126287	S
2	M650	5	94.4453	0.000436995	0.19802	C/M/F/B	53	M9612	22	232.01	0.000364924	0.352409	S
3	M140	5	99.3947	0.000495267	0.158416	C/M/F/B	54	M5745	17	44.4125	0.00045957	0.0889769	S
4	M7451	5	134.438	0.000411263	0.209587	M/F/B	55	M9242	22	831.843	0.000510244	0.16099	S
5	M7016	8	173.946	0.000631769	0.122079	M/F/B	56	M5834	22	243.916	0.0005885	0.136485	S
6	M9353	5	40.187	0.000740928	0.212888	M/F/B	57	M1492	22	962.22	0.000626548	0.10868	S
7	M2157	22	348.095	0.000850288	0.483218	M/F/B	58	M3705	22	117.357	0.000750057	0.10198	S
8	M1760	16	54.758	0.000944082	0.250924	M/F/B	59	M5243	10	49.6225	0.000885745	0.382805	S
9	M3437	8	256.621	7.79711e-05	0.348201	S	60	M10064	2	285.356	0.000895293	0.260726	S
10	M9026	5	20.161	0.000183668	0.315198	S	61	M1894	19	177.841	0.000937142	0.125281	S
11	M4529	1	218.326	0.000184085	0.306931	S		BISA 2018-19 (E4)
12	M7860	22	606.626	0.000344502	0.146254	S	62	M10241	8	23.3103	0.000223533	0.0511386	C/M/F/B
13	M1738	5	113.195	0.000574259	0.247525	S	63	M4648	22	380.114	0.000278488	0.285132	C/M/F/B
14	M5204	4	125.279	0.000578968	0.161716	S	64	M7433	8	86.758	0.000321847	0.17495	C/M/F/B
15	M5214	7	75.969	0.000818753	0.199653	S	65	M11765	4	121.182	0.000354808	0.155116	C/M/F/B
16	M3520	14	49.465	0.00098699	0.321865	S	66	M12439	22	224.53	0.000889647	0.183828	C/M/F/B
	BHU 2018-19 (E2)						67	M5996	22	114.013	0.000983835	0.370875	C/M/F/B
17	M11418	22	447.385	0.000829643	0.203663	C/M/F/B	68	M5492	22	197.832	0.000969389	0.360132	M/F/B
18	M8531	17	65.6654	0.000908109	0.108812	C/M/F/B	69	M942	22	175.969	0.000984145	0.269224	M/F/B
19	M11653	22	194.527	0.00058465	0.172294	M/F/B	70	M5551	22	223.692	0.000694927	0.256997	F/B
20	M366	22	186.79	0.000743428	0.212657	M/F/B	71	M10907	20	242.056	0.000731075	0.278696	F/B
21	M5406	22	165.74	0.000995694	0.271898	M/F/B	72	M11059	22	352	0.000770526	0.289719	F/B
22	M11059	22	352	0.000739772	0.289719	F/B	73	M2947	22	239.32	0.000785295	0.395776	F/B
23	M7863	22	463.736	0.000768925	0.10335	F/B	74	M10817	8	32.243	0.000945471	0.0791749	F/B
24	M9316	22	322.408	0.000810368	0.175677	F/B	75	M8110	22	298.041	0.000952058	0.074868	F/B
25	M2898	13	76.957	0.000879372	0.141848	F/B	76	M5834	22	243.916	4.01723e-05	0.136485	S
26	M8996	1	166.274	5.00645e-05	0.194719	S	77	M1492	22	962.22	4.07252e-05	0.10868	S
27	M11661	4	45.096	0.000269722	0.141914	S	78	M8541	7	208.434	5.73659e-05	0.0594059	S
28	M7685	5	8.70446	0.000314949	0.193086	S	79	M721	22	373.501	8.75125e-05	0.0971452	S
29	M2519	22	743.78	0.000430164	0.404571	S	80	M5765	9	167.818	0.000108698	0.148482	S
30	M2538	22	235.415	0.000536264	0.397409	S	81	M7998	7	268.058	0.000234088	0.123746	S
31	M11539	22	451.28	0.000609957	0.449554	S	82	M7652	9	269.447	0.00029784	0.0626733	S
32	M6550	22	307.462	0.000823708	0.385644	S	83	M4703	8	94.6512	0.000304475	0.496716	S
33	M6766	22	237.109	0.000850862	0.474109	S	84	M1397	22	257.028	0.000449844	0.121848	S
34	M5909	18	184.953	0.000903284	0.331535	S	85	M9286	4	130.95	0.000648288	0.0891089	S
35	M3541	17	139.479	0.000933642	0.260594	S	86	M8062	8	33.406	0.000796036	0.0742409	S
	BISA 2017-18 (E3)						87	M2419	10	174.127	0.00080788	0.239323	S
36	M4648	22	380.114	5.8926e-05	0.285132	C/M/F/B	88	M5883	17	108.514	0.00090962	0.112079	S
37	M10907	20	242.056	0.000123716	0.278696	C/M/F/B	89	M4885	4	237.262	0.00094507	0.0693069	S
38	M4837	1	387.7	0.000186302	0.224422	C/M/F/B	90	M10592	2	103.998	0.000976223	0.0627063	S
39	M804	13	164.317	0.000389772	0.0544059	C/M/F/B		BLUP
40	M119	14	115.741	0.000553138	0.0642739	C/M/F/B	91	M876	22	401.425	0.000816322	0.498548	C/S/M/F/B
41	M3107	20	82.303	0.000585341	0.0526403	C/M/F/B	92	M2039	4	115.217	0.000132302	0.0627063	C/M/F/B
42	M3962	14	58.169	0.000615024	0.318399	C/M/F/B	93	M4089	22	202.855	0.000180869	0.159719	C/M/F/B
43	M8110	22	298.041	0.000743464	0.074868	C/M/F/B	94	M11765	4	121.182	0.000343025	0.155116	C/M/F/B
44	M9264	21	119.557	0.000762245	0.174719	C/M/F/B	95	M7868	22	465.319	0.000370462	0.156155	C/M/F/B
45	M225	4	133.682	0.000846089	0.432343	C/M/F/B	96	M2947	22	239.32	0.000709395	0.395776	C/M/F/B
46	M5551	22	223.692	0.000856316	0.256997	C/M/F/B	97	M9665	22	426.103	0.000962781	0.154422	C/M/F/B
47	M4958	22	147.521	0.000922724	0.113449	C/M/F/B	98	M737	22	388.102	0.000913478	0.0509736	M/F/B
48	M10817	8	32.243	0.000910521	0.0791749	M/F/B	99	M3080	1	429.604	0.000930951	0.465347	M/F/B
49	M5890	22	270.91	0.000156481	0.411337	S	100	M10796	22	425.953	0.000707836	0.134488	S
50	M5883	17	108.514	0.000189848	0.112079	S
