# Supplementary material for: Genetics of spot blotch resistance in bread wheat (Triticum aestivum L.) using five models for GWAS
Source: Front Plant Sci. 2023 Jan 18;13:1036064. doi: 10.3389/fpls.2022.1036064 (PMC9891466; doi:10.3389/fpls.2022.1036064)
Supplement: Supplementary file 16 [file Table_4.xlsx]

## Sheet: Sheet1
	S.N.	SNP	Chr	Position	-log10 (P)	maf	Model	S.N.	SNP	Chr	Position	-log10 (P)	maf	Model
		BHU 2017-18 (E1)						59	M6236	19	171.327	0.000163466	0.263861	S
	1	M2326	13	29.163	0.000499935	0.235924	C/M/F/B	60	M6470	22	220.178	0.000356521	0.222327	S
	2	M3426	5	93.5826	0.000185463	0.480182	C/M/F/B	61	M6825	22	397.63	8.92923e-05	0.237096	S
	3	M5696	15	97.266	0.000670478	0.287228	C/M/F/B	62	M7985	5	24.9103	0.00059606	0.285462	S
	4	M8024	22	272.68	0.00088989	0.168944	C/M/F/B	63	M8073	20	148.668	0.000762687	0.123581	S
	5	M8443	22	579.293	3.9812e-06	0.124752	C/M/F/B	64	M8924	22	550.195	0.000410448	0.118152	S
	6	M9994	4	234.112	0.000456639	0.306931	C/M/F/B	65	M9005	22	230.95	0.000477201	0.243251	S
	7	M3489	1	204.12	0.000693923	0.452145	M/F/B	66	M9194	10	178.502	0.000834827	0.0841089	S
	8	M3762	19	160.504	0.000730873	0.176452	M/F/B	67	M969	22	154.758	0.000593466	0.432145	S
	9	M5221	9	116.66	0.000657158	0.141881	M/F/B		BISA 2017-18 (E3)
	10	M6980	22	192.982	0.000517929	0.166122	M/F/B	68	M3928	22	183.277	0.000211528	0.438614	C/M/F/B
	11	M8425	19	169.774	0.000715231	0.0872772	M/F/B	69	M6140	14	107.29	0.000323704	0.221023	C/M/F/B
	12	M8505	8	25.722	0.000785125	0.13198	M/F/B	70	M5313	4	131.812	0.000494317	0.135314	C/M/F/B
	13	M10773	9	275.177	0.000876384	0.313498	C	71	M11585	22	106.814	0.000501282	0.17066	C/M/F/B
	14	M311	8	117.179	0.000865624	0.0990099	M	72	M6730	22	276.718	0.000511418	0.094604	C/M/F/B
	15	M10559	17	119.525	0.000887432	0.0790759	S	73	M2771	10	10.7583	0.000662358	0.308531	C/M/F/B
	16	M1111	22	175.969	0.000403448	0.0575413	S	74	M9263	11	5.495	0.000710913	0.440545	C/M/F/B
	17	M1175	22	254.82	0.000665539	0.0889439	S	75	M4854	22	221.431	0.000844191	0.186056	C/M/F/B
	18	M1926	22	188.215	0.000694728	0.0657756	S	76	M2010	8	133.706	0.000992996	0.359736	C/M/F/B
	19	M2333	22	633.13	0.000387005	0.0591749	S	77	M3062	22	268.435	0.000833733	0.0904785	M/F/B
	20	M2423	22	324.913	0.000464397	0.0575083	S	78	M9608	16	83.058	0.000915271	0.0526733	M/F/B
	21	M2584	16	191.105	0.000721051	0.115611	S	79	M3095	13	164.317	0.000944161	0.0923432	M/F/B
	22	M3226	17	132.993	0.000836271	0.321634	S	80	M5886	7	28.1598	0.000168569	0.235957	S
	23	M4366	22	171.236	0.000962985	0.0607096	S	81	M2250	22	336.456	0.000740641	0.164719	S
	24	M4394	22	275.969	2.27216e-05	0.0623762	S	82	M7474	22	402.011	0.000748075	0.10835	S
	25	M4524	16	175.153	0.00084795	0.333201	S	83	M6324	22	707.748	0.000842062	0.215726	S
	26	M634	22	376.52	0.000175225	0.0542409	S	84	M572	10	46.585	0.000903831	0.368036	S
	27	M7312	21	220.28	0.000248737	0.100479	S		BISA 2018-19 (E4)
	28	M748	22	309.308	0.000383345	0.0559076	S	85	M2771	10	10.7583	0.000118417	0.308531	C/M/F/B
	29	M8332	22	262.004	0.000525001	0.477541	S	86	M3928	22	183.277	0.000283307	0.438614	C/M/F/B
	30	M9631	22	241.967	0.000628625	0.240198	S	87	M6730	22	276.718	0.000398897	0.094604	C/M/F/B
	31	M9797	4	19.363	6.18814e-05	0.0957096	S	88	M6140	14	107.29	0.000533795	0.221023	C/M/F/B
	32	M9903	22	450.588	0.000593785	0.109785	S	89	M11585	22	106.814	0.000536779	0.17066	C/M/F/B
		BHU 2018-19 (E2)						90	M5313	4	131.812	0.00062078	0.135314	C/M/F/B
	33	M164	11	78.2252	0.000573657	0.0676073	C/M/F/B	91	M8319	22	223.7	0.000438999	0.479208	M/F/B
	34	M3416	16	166.632	0.000651765	0.409373	C/M/F/B	92	M11153	4	237.552	0.000513857	0.145215	M/F/B
	35	M9240	22	631.843	0.000254175	0.192327	C/M/F/B	93	M11389	5	167.071	0.000664496	0.334967	M/F/B
	36	M992	22	565.648	7.61902e-05	0.145017	C/M/F/B	94	M6986	5	174.408	0.00076424	0.328366	M/F/B
	37	M3841	22	432.508	0.000903546	0.366634	M/F/B	95	M10644	22	447.486	0.000887704	0.481056	F/B
	38	M7401	7	109.308	0.000847859	0.107244	C/M	96	M5886	7	28.1598	0.000249182	0.235957	S
	39	M10384	22	265.068	0.000804687	0.132789	F/B	97	M9631	22	241.967	0.000422479	0.240198	S
	40	M10956	8	98.5087	6.66746e-05	0.290396	S		BLUP
	41	M11493	21	80.414	0.000435304	0.415611	S	98	M5928	16	54.4473	0.000595433	0.250957	C/M/F/B
	42	M1266	5	147.529	0.000664369	0.247525	S	99	M709	22	204.139	0.000496096	0.0839769	M/F/B
	43	M1907	8	287.843	0.000557507	0.325066	S	100	M4970	22	354.091	0.000609109	0.342805	M/F/B
	44	M2167	22	392.982	0.000725314	0.389175	S	101	M8779	8	86.758	0.000318014	0.108878	M/F/B
	45	M2255	16	190.005	9.75748e-05	0.0840429	S	102	M10644	22	447.486	0.000701084	0.481056	M/F/B
	46	M2277	22	301.136	0.000746877	0.17962	S	103	M1028	22	425.264	0.000927349	0.14665	C/M
	47	M2774	4	211.964	0.000143033	0.0924092	S	104	M8443	22	579.293	0.000263814	0.124752	C/M
	48	M2937	22	254.899	9.80869e-05	0.244521	S	105	M580	22	436.498	0.000892631	0.123548	F/B
	49	M3022	22	145.168	0.000694846	0.359406	S	106	M1411	22	189.842	0.000491133	0.125182	F/B
	50	M3358	22	1315.6	0.000310659	0.0607096	S	107	M55	17	51.2852	0.000282971	0.0675743	M/S
	51	M354	8	261.81	0.000427979	0.146848	S	108	M5777	22	571.177	0.000957848	0.169521	C
	52	M4054	22	189.673	0.00036793	0.111881	S	109	M6114	22	171.3	0.000904551	0.122574	C
	53	M4171	22	333.895	0.000621577	0.340264	S	110	M10413	22	310.738	0.000720319	0.12132	M
	54	M4635	8	127.795	2.84177e-05	0.323399	S	111	M2544	19	82.703	0.000789504	0.0955446	S
	55	M4647	2	280.114	0.000543188	0.171617	S	112	M6980	22	192.982	0.000691461	0.166122	S
	56	M4746	2	474.641	5.50101e-05	0.273927	S	113	M8076	16	172.68	0.000297174	0.160182	S
	57	M5369	22	180.822	0.000627572	0.339472	S	114	M8505	8	25.722	0.000819735	0.13198	S
	58	M5577	4	126.203	0.000105233	0.135314	S	115	M10760	22	203.998	0.000873583	0.103119	S
