# Supplementary material for: Genetics of spot blotch resistance in bread wheat (Triticum aestivum L.) using five models for GWAS
Source: Front Plant Sci. 2023 Jan 18;13:1036064. doi: 10.3389/fpls.2022.1036064 (PMC9891466; doi:10.3389/fpls.2022.1036064)
Supplement: Supplementary file 17 [file Table_5.xlsx]

## Sheet: Sheet1
	SNP1; SNP Allele	Ch: Pos of SNP Tag	SNP2; SNP Allele	Ch: Pos of SNP Tag	Corrected p- Value
	AUDPC
	M238; A>G	2B: 67247748-67247765	M1164; A>C	7A: 94495522-94495590	0.00127
	M576; G>A	1A: 512496605-512496673	M11404; A>G	3A: 46615154-46615222	0.0235
	M643; G>A	2B: 587248173-587248241	M3917; T>G	6A: 24844097-24844165	0.0914
	M789; C>T	7A: 606564392-606564460	M3441; T>C	7B: 452158220-452158288	0.0767
	M1778; G>A	3B: 128660514-128660581	M789; C>T	7A: 606564392-606564460	0.0966
	M1829; T>G	1A: 565198883-565198951	M2016; T>C	5B: 621237422-621237490	0.0259
	M1923; A>G	3A: 531631182-531631250	M12082; G>A	5B: 689204316-689204384	0.0644
	M4304; C>T	4B: 329806510-329806578	M1478; G>C	3D: 5760913-5760981	0.0431
	M4326; C>G	7A: 640669196-640669264	M11844; T>C	3B: 581263393-581263461	0.00107
	M5012; T>C	2A: 729298959-729299027	M3797; C>T	6A: 592537421-592537489	0.0158
	M5303; A>C	2B: 182512756-182512824	M3532; C>T	5B: 598117781-598117849	0.0397
	M5333; T>C	7A: 14301408-14301476	M3984; A>G	7A: 186542028-186542096	0.0227
	IP
	M266; C>T	4A: 544620157-544620225	M6250; G>C	7A: 404231691-404231759	0.0386
	M3711; G>C	1B: 499899181-499899249	M4228; T>C	7B: 572536722-572536790	0.00402
	M4504; A>C	3A: 12369317-12369385	M2853; G>A	4A: 47393644-47393712	0.0891
	M6074; C>A	2D: 79259043-79259111	M9939; C>T	5B: 49545072-49545140	0.06376
	M6089; A>G	5D: 548463363-548463431	M8642; G>T	7B: 701408004-701408072	0.0668
	M6394; A>G	3D: 45029418-45029486	M8407; G>T	6B: 13852134-13852202	0.0945
	M7877; C>T	1B: 537680375-537680443	M10398; G>C	7B: 590815190-590815258	0.06059
	M8078; T>A	7A: 39584813-39584881	M2331; A>G	5B: 292755752-292755820	0.0145
	M9005; C>T	2A: 61963866-61963934	M10061; T>C	3D: 46104429-46104497	0.0722
	M10572; G>C	7B: 723964126-723964194	M11849; C>G	2A: 9139082-9139150	0.07954
	LN
	M260; G>A	2B: 422190999-422191067	M2057; A>T	2B: 617875979-617876047	0.0874
	M921; G>A	3A: 509934375-509934443	M8709; G>A	6B: 48479624-48479692	0.00157
	M1015; G>T	5B: 476811298-476811366	M4468; G>A	6A: 35143791-35143859	0.01655
	M1735; G>C	2B: 572308245-572308313	M4296; C>T	2B: 597224957-597225025	0.0641
	M1920; G>T	4A: 616986080-616986148	M8404; G>A	4D: 3356525-3356593	0.05408
	M1998; C>T	3A:12868494-12868562	M8278; G>C	6A: 606427410-606427478	0.007261
	M2473; C>G	3B: 479896510-479896578	M8404; G>A	4D: 3356525-3356593	0.02599
	M4635; C>T	3B: 558502284-558502352	M8404; G>A	4D: 3356525-3356593	0.07452
	M4825; C>A	1A: 551543802-551543870	M7389; C>T	4B: 643309689-643309757	0.08488
	M5507; T>C	5D: 563859423-563859491	M7783; C>G	5A: 30399662-30399730	0.0401
	M5957; A>C	3D: 553743058-553743126	M5361; C>T	7A: 560990642-560990710	0.09411
	M6227; A>C	1D: 54911807-54911874	M2663; A>G	6D: 144467746-144467814	0.08315
	M6969; A>C	6D: 13169079-13169147	M5286; C>T	2A: 693293866-693293934	0.08998
	M7002; G>T	5A: 454968409-454968477	M7228; A>T	1A: 495668930-495668998	0.01143
	M7010; A>G	1A: 30015399-30015467	M802; C>G	5A: 570937593-570937661	0.03371
	M7198; G>A	5A: 673730145-673730213	M2441; C>T	4B: 656127342-656127410	0.0675
	M7467; C>G	3D: 556059162-556059230	M12122; C>G	7D: 3854256-3854324	0.009143
	M7772; C>G	3A: 696244201-696244269	M9709; T>C	3B: 725710630-725710698	0.06846
	M8629; T>C	2D: 13853766-13853834	M2339; T>C	3B: 597784665-597784733	0.01291
	M8871; C>T	7A: 14280393-14280461	M11116; C>G	3D: 42086670-42086738	0.01138
	M9322; G>T	2A: 16016622-16016690	M3401; G>A	7A: 27478985-27479053	0.007552
	M9496; G>A	3A: 17528445-17528513	M9267; T>C	3B: 683764839-683764907	0.001998
	M11898; G>A	3B: 228748500-228748568	M3095; T>C	5A: 584047695-584047763	0.0565
