# Supplementary material for: Genetics of spot blotch resistance in bread wheat (Triticum aestivum L.) using five models for GWAS
Source: Front Plant Sci. 2023 Jan 18;13:1036064. doi: 10.3389/fpls.2022.1036064 (PMC9891466; doi:10.3389/fpls.2022.1036064)
Supplement: Supplementary file 18 [file Table_6.xlsx]

## Sheet: Sheet1
MTAs with corresponding QTLs (either overlapping known QTLs or located in the vicinity of known QTLs)
MTA (Chromosome, Position)	Corresponding QTL/MTA (Chromosome, associated marker)	Reference
MTA overlapping known QTL
AUDPC
M8330 (2A; 700374249-700374317)	QSb.bhu-2A (2A; Xgwm425-Xbarc159)	Kumar et al., 2010
LN
M164 (4B; 538706787-538706855)	4B (4B; 1863994– 1132777)	Gahtyari et al., 2021
M6140 (5B; 522912127-522912195)	5B (5B; 3958735-1137742)	Roy et al., 2021
	5B (5B; 1058378– 1048778)	Gahtyari et al., 2021
IP
M2039 (2A; 81660284-81660352)	2A (2A; 4991898– 3064660)	Gahtyari et al., 2021
M804 (5A; 582958870-582958938)	5A (5A; 1102419– 5411712)	Gahtyari et al., 2021
	5A (5A; 987242-IWA4449)	He et al., 2020
	5A ( 5A; 2341646-Vrn-A1)	He et al., 2020
M119 (5A; 529608885-529608950)	5B (5B; 1058378– 1048778)	Gahtyari et al., 2021
M3107 (7B; 196255937-196256005)	QSb.iiwbr-7B (7B; wmc758-wmc335)	Singh V. et al., 2016
MTAs in the vicinity of known QTLs
AUDPC
M5103 (2A; 73179815-73179883)	2A (2A; 4991898– 3064660)	Gahtyari et al., 2021
M7745 (2D; 35039085-35039153)	QSb.bhu-2D (2D; Xgwm455-Xgwm815)	Kumar et al., 2010
M10783 (7D; 490344136-490344204 )	QSb.iiwbr-7D (7D; wmc653-barc121)	Singh V. et al., 2016
IP
M2947 (1B; 170842706-170842774)	1B (1B; 1137809– 5411162)	Gahtyari et al., 2021
	1B (1B; 2263671-100193437)	He et al., 2020
M225 (2A; 143209405-143209473)	QSb.bhu-2A (2A; Xbarc353-Xgwm445)	Kumar et al., 2009
M11765 (2A; 107180183-107180251)	2A (2A; 4991898– 3064660)	Gahtyari et al., 2021
M140 (2B; 91205274-91205342)	QSb.bhu-2B (2B; Xgwm148-Xgwm374)	Kumar et al., 2009
	QSb.bhu-2B (2B; Xgwm148-Xbarc91)	Kumar et al., 2010
	QSb.bhu-2B (2B; Xgwm148-Xgwm129)	Kumar et al., 2010
M650 (2B; 79317077-79317117)	2B (2B; 1228793-1167654)	He et al., 2020
M11792 (4B; 647704512-647704580)	4B (4B; 1195526–100167524)	Gahtyari et al., 2021
M3107 (7B; 196255937-196256005)	7B (7B; 1125523-1007745)	Roy et al., 2021
LN
M3426 (2B; 73990358-73990426)	2B (2B; 1228793-1167654)	He et al., 2020
	2B (2B; 1017820-3947227)	He et al., 2020
M8443(4D; 134916786-134916854 )	4D (4D; 12002205-1072422)	Roy et al., 2021
