# Supplementary material for: Genetics of spot blotch resistance in bread wheat (Triticum aestivum L.) using five models for GWAS
Source: Front Plant Sci. 2023 Jan 18;13:1036064. doi: 10.3389/fpls.2022.1036064 (PMC9891466; doi:10.3389/fpls.2022.1036064)
Supplement: Supplementary file 19 [file Table_7.xlsx]

## Sheet: Table
	Trait; associated SNP: Chr	Candidate gene (CG)	Protein Domain	Description
	AUDPC; M3799: 3B	TraesCS3B02G445800	LRR domain superfamily	Most common disease resistance gene (Lee and Yeom, 2015; Dubey and Singh, 2018; Tomar et al., 2021); involved in defense response of wheat to Puccinia triticina causing leaf rust (Wang Y. et al., 2019), Zymoseptoria tritici causing septoria tritici blotch (STB) and some other fungal diseases (He et al., 2018).
	IP; M9665: 3B	TraesCS3B02G502400
		TraesCS3B02G502600
	IP; M5996: 3D	TraesCS3D02G365200
	LN; M2326: 5A	TraesCS5A02G035300
	LN; M3416: 6A	TraesCS6A02G373100
		TraesCS6A02G372800
	AUDPC; M10198: 7A	TraesCS7A02G069600
	AUDPC; M11095: 7A	TraesCS7A02G513000
	AUDPC; M8330: 2A	TraesCS2A02G450900	F-box-like domain superfamily	F-box family protein mediates a variety of biological processes, such as leaf senescence (Woo et al., 2001), and responses to biotic (Kim and Delaney, 2002) and abiotic stresses (Calderón-Villalobos et al., 2007; Ali and Baek, 2020).
	IP; M650: 2B	TraesCS2B02G115700
	AUDPC; M3799: 3B	TraesCS3B02G445900
	IP; M7433: 3B	TraesCS3B02G091400
	IP; M9665: 3B	TraesCS3B02G502400
		TraesCS3B02G502600
		TraesCS3B02G502700
	LN; M6140: 5B	TraesCS5B02G338900
	LN; M5696: 5D	TraesCS5D02G281200
	LN; M5928: 6A	TraesCS6A02G062000
		TraesCS6A02G062100
	AUDPC; M763: 1A	TraesCS1A02G030900	Kinase like domain superfamily (Serine-threonine/tyrosine/cysteine-protein kinase)	These protein kinases involved in plant–pathogen interaction and defense responses such as the rice bacterial blight resistance gene product XA21 (Song et al. 1995; Afzal et al., 2008; Du et al., 2018).
	AUDPC; M2266: 1A	TraesCS1A02G253400
	LN; M6730: 1A	TraesCS1A02G037100
	IP; M2039: 2A	TraesCS2A02G135500
	LN; M5313: 2A	TraesCS2A02G285700
	AUDPC; M1654: 2B	TraesCS2B02G623700
		TraesCS2B02G623900
	LN; M3426: 2B	TraesCS2B02G111800
	AUDPC; M10876: 4A	TraesCS4A02G441600
	LN; M2326: 5A	TraesCS5A02G035100
		TraesCS5A02G035200
	LN; M8024: 6A	TraesCS6A02G352800
		TraesCS6A02G352700
	AUDPC; M4359: 6B	TraesCS6B02G037600
	IP; M11765: 2A	TraesCS2A02G159400	NB-ARC; P-loop containing nucleoside triphosphate hydrolase	The NB-ARC domain is a functional ATPase domain, and its nucleotide-binding state is proposed to regulate activity of the R proteins, which are involved in pathogen recognition and subsequent activation of innate immune responses (van Ooijen et al., 2008)
	AUDPC; M7745: 2D	TraesCS2D02G080900
	AUDPC; M10198: 7A	TraesCS7A02G069800
	AUDPC; M11095: 7A	TraesCS7A02G513100
	IP; M10907: 7B	TraesCS7B02G474400
	AUDPC; M10783: 7D	TraesCS7D02G378900
	AUDPC; M1654: 2B	TraesCS2B02G624000	Senescence-associated family protein (DUF247, DUF295, DUF674, DUF3615, DUF707)	if one allele of the gene is involved in senescence, the other is associated with the stay-green trait (Tomar et al., 2021) and the stay-green trait has been reported to positively correlate with wheat leaf blight resistance (Joshi et al., 2006; Rosyara et al., 2008)
		TraesCS2B02G623500
		TraesCS2B02G623600
	AUDPC; M10876: 4A	TraesCS4A02G441800
	IP; M119: 5B	TraesCS5B02G348300
	IP; M10241: 3B	TraesCS3B02G027000
	IP; M11792: 4B	TraesCS4B02G357300
	AUDPC; M9772: 3A	TraesCS3A02G416700	Zinc finger proteins	It play crucial role in plant stress tolerance, apoptosis, transcriptional regulation and protein-protein interactions (Lin et al., 2011; Noman et al., 2019).
	IP; M10241: 3B	TraesCS3B02G026600
		TraesCS3B02G026900
	AUDPC; M10876: 4A	TraesCS4A02G441400
	IP; M119: 5B	TraesCS5B02G348400
	IP; M140: 2B	TraesCS2B02G123800	Basic-leucine zipper domain (bZIP)	bZIP factors in plants regulate diverse biological processes that include seed formation, floral development, and also responses to abiotic and biotic stresses; It play a central role in signaling mediated by SA and in defense against pathogen attack (Seo and Choi, 2015 and Amorim et al., 2017)
	IP; M4648: 7A	TraesCS7A02G142600
	IP; M5996: 3D	TraesCS3D02G365100	Cytochrome P450 superfamily	This protein is involved in developmental process as well as inhance the resistance to mycotoxin deoxynivalenol (DON) (Li and Wei 2020; Gunupuru et al., 2018).
	IP; M10907: 7B	TraesCS7B02G474800
	LN; M11585: 7A	TraesCS7A02G108800	GDSL lipase/esterase-like superfamily (GELPs)	It belong to the SGNH hydrolase superfamily and play crucial roles in growth and development, stress responses and pathogen defense (Su et al., 2020; Zhang et al., 2021)
		TraesCS7A02G109100
	AUDPC; M763: 1A	TraesCS1A02G030200	Transcription factor GRAS	GRAS proteins are involved in regulation of processes like photosynthesis, growth, senescence and tolerance to photooxidative stress (Chen et al. 2015; Niu et al. 2019).
		TraesCS1A02G030300
	AUDPC; M763: 1A	TraesCS1A02G030500	DEAD/DEAH box helicase domain	In rice, OsBIRH1, functions in the regulation of defense responses against the pathogen infection (Li et al., 2008; Pandey et al., 2018).
	IP; M3107: 7B	TraesCS7B02G148500	Transcription factor, MADS-box superfamily	MADS_x0002_box genes that were reported to be differentially expressed in response to stripe rust pathogen in wheat (Guo et al., 2013)
	AUDPC; M5576: 3A	TraesCS3A02G043700	Transmembrane protein 214	It regulates fungal development and pathogenicity via the MAPK module (Gu et al., 2015).
